# Supplementary material for: Disrupting EDEM3‐induced M2‐like macrophage trafficking by glucose restriction overcomes resistance to PD‐1/PD‐L1 blockade
Source: Clin Transl Med. 2025 Jan 3;15(1):e70161. doi: 10.1002/ctm2.70161 (PMC11702414; doi:10.1002/ctm2.70161)
Supplement: Supplementary file 2 — Supporting Information [file CTM2-15-e70161-s002.xlsx]

## Sheet: proteomics data
Protein FDR Confidence: Combined	Accession	Gene Symbol	Description			Exp. q-value: Combined	Ratio	Pvalue	Abundances (Normalized): CM-1	Abundances (Normalized): CM-2	Abundances (Normalized): CM-3	Abundances (Normalized): C-1	Abundances (Normalized): C-2	Abundances (Normalized): C-3
High	P13688	CEACAM1	Carcinoembryonic antigen-related cell adhesion molecule 1 OS=Homo sapiens OX=9606 GN=CEACAM1 PE=1 SV=2			0	24.1145	0.0151109	4.89742e+06	4.91796e+06	6.89979e+06	231053	231053	231053
High	P01009	SERPINA1	Alpha-1-antitrypsin OS=Homo sapiens OX=9606 GN=SERPINA1 PE=1 SV=3			0	19.5401	0.00496818	8352034	6.5929e+06	7.76286e+06	322032	392460	447619
High	Q9C019	TRIM15	Tripartite motif-containing protein 15 OS=Homo sapiens OX=9606 GN=TRIM15 PE=1 SV=1			0	13.1259	0.0029336	6.48297e+06	7.1972e+06	8.23148e+06	881597	393874	393874
High	Q9UGP5	POLL	DNA polymerase lambda OS=Homo sapiens OX=9606 GN=POLL PE=1 SV=1			0	9.04811	0.00496394	5168625	4.04194e+06	4.50072e+06	636491	439442	439442
High	P80188	LCN2	Neutrophil gelatinase-associated lipocalin OS=Homo sapiens OX=9606 GN=LCN2 PE=1 SV=2			0	5.48029	0.000180003	1.13291e+08	1.10874e+08	1.217e+08	2.01331e+07	2.40489e+07	1.89288e+07
High	Q9BZQ6	EDEM3	ER degradation-enhancing alpha-mannosidase-like protein 3 OS=Homo sapiens OX=9606 GN=EDEM3 PE=1 SV=2			0	4.89399	0.000627667	1.338e+07	1.60145e+07	1.46176e+07	2.85682e+06	3.83563e+06	2.30063e+06
High	P56524	HDAC4	Histone deacetylase 4 OS=Homo sapiens OX=9606 GN=HDAC4 PE=1 SV=3			0.001	4.46267	0.00621996	827331	827331	827331	134524	134524	287120
High	Q4ADV7	KIAA1432; RIC1	RAB6A-GEF complex partner protein 1 OS=Homo sapiens OX=9606 GN=RIC1 PE=1 SV=2			0	3.99725	0.0194894	4.32738e+06	3.03329e+06	3.03329e+06	1.02391e+06	611313	965058
High	Q92851	CASP10	Caspase-10 OS=Homo sapiens OX=9606 GN=CASP10 PE=1 SV=3			0	3.64255	0.000443823	9.38501e+06	8.51859e+06	8.49909e+06	2.6651e+06	2.22022e+06	2.36308e+06
High	Q9Y3B6	EMC9	ER membrane protein complex subunit 9 OS=Homo sapiens OX=9606 GN=EMC9 PE=1 SV=3			0	3.59271	0.00111637	2.90482e+06	2.90482e+06	3.3106e+06	657150	1.22424e+06	657150
High	Q9H6A9	PCNXL3; PCNX3	Pecanex-like protein 3 OS=Homo sapiens OX=9606 GN=PCNX3 PE=1 SV=2			0.002	3.2854	0.00305857	1.48976e+06	1.66901e+06	1.48976e+06	471635	471635	471635
High	Q7Z6B0	CCDC91	Coiled-coil domain-containing protein 91 OS=Homo sapiens OX=9606 GN=CCDC91 PE=1 SV=2			0.001	3.19042	0.000909721	950333	950333	950333	278178	337256	278178
High	O76080	ZFAND5	AN1-type zinc finger protein 5 OS=Homo sapiens OX=9606 GN=ZFAND5 PE=1 SV=1			0	2.88019	0.0418058	2222974	1.61456e+06	1.42104e+06	608591	608591	608591
High	P54753	EPHB3	Ephrin type-B receptor 3 OS=Homo sapiens OX=9606 GN=EPHB3 PE=1 SV=2			0	2.82636	0.00971426	5.15993e+06	5.15993e+06	5.60175e+06	1.00476e+06	2.32634e+06	2.30215e+06
High	Q8NB46	ANKRD52	Serine/threonine-protein phosphatase 6 regulatory ankyrin repeat subunit C OS=Homo sapiens OX=9606 GN=ANKRD52 PE=1 SV=3			0	2.76424	0.0325402	2.69988e+06	2.22016e+06	1.84851e+06	509230	430088	1.5093e+06
High	P28715	ERCC5	DNA repair protein complementing XP-G cells OS=Homo sapiens OX=9606 GN=ERCC5 PE=1 SV=3			0	2.76114	0.0126788	1.53451e+06	1.53451e+06	2.05645e+06	678574	274640	903073
High	P27105	STOM	Erythrocyte band 7 integral membrane protein OS=Homo sapiens OX=9606 GN=STOM PE=1 SV=3			0	2.66279	0.000196757	1.65992e+07	1.8433e+07	1.84597e+07	5.56191e+06	7.47695e+06	7.04978e+06
High	P42830	CXCL5	C-X-C motif chemokine 5 OS=Homo sapiens OX=9606 GN=CXCL5 PE=1 SV=1			0	2.63876	0.000818828	9.48302e+07	8.53241e+07	8.42545e+07	3.17345e+07	3.66929e+07	3.17743e+07
High	Q9H204	MED28	Mediator of RNA polymerase II transcription subunit 28 OS=Homo sapiens OX=9606 GN=MED28 PE=1 SV=1			0	2.59022	0.0361599	2.45526e+06	1.5066e+06	2.23612e+06	740350	323867	1.32862e+06
High	Q9Y5B8	NME7	Nucleoside diphosphate kinase 7 OS=Homo sapiens OX=9606 GN=NME7 PE=1 SV=1			0	2.57384	0.0468941	2180863	3.29149e+06	1.94007e+06	1.27986e+06	1.20516e+06	394897
High	O43353	RIPK2	Receptor-interacting serine/threonine-protein kinase 2 OS=Homo sapiens OX=9606 GN=RIPK2 PE=1 SV=2			0.001	2.45715	0.0178906	472591	674821	499562	135525	217582	317171
High	O95084	PRSS23	Serine protease 23 OS=Homo sapiens OX=9606 GN=PRSS23 PE=1 SV=1			0	2.41638	0.0319509	6.23214e+06	5.00414e+06	7.29826e+06	1.61251e+06	4.27627e+06	1.78158e+06
High	Q9UKE5	TNIK	TRAF2 and NCK-interacting protein kinase OS=Homo sapiens OX=9606 GN=TNIK PE=1 SV=1			0	2.38447	0	647278	647278	647278	271456	271456	271456
High	Q5T2R2	PDSS1	Decaprenyl-diphosphate synthase subunit 1 OS=Homo sapiens OX=9606 GN=PDSS1 PE=1 SV=1			0.001	2.35734	0	700209	700209	700209	297033	297033	297033
High	P26651	ZFP36	mRNA decay activator protein ZFP36 OS=Homo sapiens OX=9606 GN=ZFP36 PE=1 SV=1			0.002	2.34326	0.0406243	767965	1.05814e+06	712052	324536	356670	401968
High	Q14764	MVP	Major vault protein OS=Homo sapiens OX=9606 GN=MVP PE=1 SV=4			0	2.31295	0.00055888	2.04318e+08	1.88952e+08	1.97398e+08	9.65701e+07	8.70781e+07	7.17263e+07
High	P49840	GSK3A	Glycogen synthase kinase-3 alpha OS=Homo sapiens OX=9606 GN=GSK3A PE=1 SV=2			0	2.29773	0.030939	4.73881e+06	3.38251e+06	3.68e+06	2.45194e+06	1.97589e+06	708242
High	Q9BVM2	DPCD	Protein DPCD OS=Homo sapiens OX=9606 GN=DPCD PE=1 SV=2			0	2.22858	0.0289917	2.64579e+06	3.27963e+06	3.85143e+06	1.50466e+06	1.59477e+06	1.2876e+06
High	O43422	PRKRIR; THAP12	52 kDa repressor of the inhibitor of the protein kinase OS=Homo sapiens OX=9606 GN=THAP12 PE=1 SV=2			0	2.22784	0.0110184	565387	768642	715300	260119	238116	421637
High	O94761	RECQL4	ATP-dependent DNA helicase Q4 OS=Homo sapiens OX=9606 GN=RECQL4 PE=1 SV=2			0	2.22562	0.00984263	721250	721250	934162	307689	452488	307689
High	Q9ULG1	INO80	DNA helicase INO80 OS=Homo sapiens OX=9606 GN=INO80 PE=1 SV=2			0	2.15826	0.000918368	1060843	1.06084e+06	1.06084e+06	474261	526056	474261
High	Q13509	TUBB3	Tubulin beta-3 chain OS=Homo sapiens OX=9606 GN=TUBB3 PE=1 SV=2			0	2.15045	0.00163625	1.43787e+08	1.28136e+08	1.21203e+08	6.97048e+07	5.38797e+07	5.92269e+07
High	Q687X5	STEAP4	Metalloreductase STEAP4 OS=Homo sapiens OX=9606 GN=STEAP4 PE=1 SV=1			0.009	2.10063	0.00489032	545079	607511	545079	269391	269391	269391
High	P15514	AREG; AREGB	Amphiregulin OS=Homo sapiens OX=9606 GN=AREG PE=1 SV=2			0	2.09868	0.0476708	2.39186e+06	2.16254e+06	1.96386e+06	1.21187e+06	449355	1.44467e+06
High	P49759	CLK1	Dual specificity protein kinase CLK1 OS=Homo sapiens OX=9606 GN=CLK1 PE=1 SV=2			0	2.0937	0.0182493	1.67757e+06	1.40474e+06	1.90945e+06	842021	1.06018e+06	481981
High	P43490	NAMPT	Nicotinamide phosphoribosyltransferase OS=Homo sapiens OX=9606 GN=NAMPT PE=1 SV=1			0	2.07049	0.00225883	2.65979e+08	2.43686e+08	2.25788e+08	1.29248e+08	1.08006e+08	1.17953e+08
High	P23634	ATP2B4	Plasma membrane calcium-transporting ATPase 4 OS=Homo sapiens OX=9606 GN=ATP2B4 PE=1 SV=2			0	2.04584	0.0440585	1.71675e+06	1.71675e+06	2.36635e+06	439586	1.28382e+06	1.11154e+06
High	Q14451	GRB7	Growth factor receptor-bound protein 7 OS=Homo sapiens OX=9606 GN=GRB7 PE=1 SV=2			0	2.04527	0.0141154	3.4981e+06	2.92312e+06	2.62729e+06	1.86756e+06	1.59222e+06	964323
High	Q96Q15	SMG1	Serine/threonine-protein kinase SMG1 OS=Homo sapiens OX=9606 GN=SMG1 PE=1 SV=3			0	2.01118	0.00917238	2.53274e+07	3.04695e+07	2.96153e+07	1.3656e+07	1.0473e+07	1.83396e+07
High	Q9P2X3	IMPACT	Protein IMPACT OS=Homo sapiens OX=9606 GN=IMPACT PE=1 SV=2			0	1.99628	0.00178511	644967	605769	605769	309994	309994	309994
High	O60232	SSSCA1	Sjoegren syndrome/scleroderma autoantigen 1 OS=Homo sapiens OX=9606 GN=SSSCA1 PE=1 SV=1			0	1.9009	0.0213357	6.24992e+06	5.41846e+06	4.41263e+06	3.57544e+06	2.55375e+06	2.33049e+06
Low	Q5T011	SZT2	KICSTOR complex protein SZT2 OS=Homo sapiens OX=9606 GN=SZT2 PE=1 SV=3			0.053	1.899	0.00431127	5003739	5.00374e+06	5.00374e+06	2.94638e+06	2.462e+06	2.49641e+06
High	Q6ZS86	GK5	Putative glycerol kinase 5 OS=Homo sapiens OX=9606 GN=GK5 PE=2 SV=2			0.003	1.89887	0.0187213	1.08364e+06	798643	988750	433316	511740	566910
High	Q96EP0	RNF31	E3 ubiquitin-protein ligase RNF31 OS=Homo sapiens OX=9606 GN=RNF31 PE=1 SV=1			0	1.88416	0.0153228	3.46762e+06	3.59187e+06	2.72057e+06	1.50949e+06	1.68489e+06	1.99629e+06
High	P09758	TACSTD2	Tumor-associated calcium signal transducer 2 OS=Homo sapiens OX=9606 GN=TACSTD2 PE=1 SV=3			0	1.88301	0.00105607	4.97209e+07	4.45519e+07	5.00474e+07	2.35369e+07	2.73108e+07	2.57955e+07
High	P40763	STAT3	Signal transducer and activator of transcription 3 OS=Homo sapiens OX=9606 GN=STAT3 PE=1 SV=2			0	1.87452	0.0213716	6.93772e+07	6.77051e+07	6.35016e+07	4.63376e+07	2.81317e+07	3.25362e+07
High	Q0PNE2	ELP6	Elongator complex protein 6 OS=Homo sapiens OX=9606 GN=ELP6 PE=1 SV=1			0	1.87123	0.0177583	3432486	3.5259e+06	3.6122e+06	2.2992e+06	1.45624e+06	1.89355e+06
High	Q92597	NDRG1	Protein NDRG1 OS=Homo sapiens OX=9606 GN=NDRG1 PE=1 SV=1			0	1.85884	0.0271946	1.73817e+07	1.71122e+07	1.68369e+07	1.11389e+07	6.5704e+06	9.90519e+06
High	Q9C002	C15orf48	Normal mucosa of esophagus-specific gene 1 protein OS=Homo sapiens OX=9606 GN=NMES1 PE=2 SV=1			0	1.84608	0.0291902	2389668	1.8392e+06	1.89253e+06	1.06939e+06	1.06939e+06	1.17711e+06
High	Q86W47	KCNMB4	Calcium-activated potassium channel subunit beta-4 OS=Homo sapiens OX=9606 GN=KCNMB4 PE=1 SV=2			0	1.83358	0.00567303	3.82955e+06	3.07254e+06	3.51737e+06	2.2173e+06	1.63278e+06	1.83251e+06
High	Q9Y3B8	REXO2	Oligoribonuclease, mitochondrial OS=Homo sapiens OX=9606 GN=REXO2 PE=1 SV=3			0	1.82838	0.0377446	1.49295e+07	1.14055e+07	1.11767e+07	7.33976e+06	6.74545e+06	6.43117e+06
High	P0DMN0	SULT1A4; LOC101929857; LOC101060714; SULT1A3; SLX1A-SULT1A3; LOC105369243	Sulfotransferase 1A4 OS=Homo sapiens OX=9606 GN=SULT1A4 PE=1 SV=1			0	1.82571	0.0123606	4.83681e+06	3.9428e+06	3.76947e+06	2.77259e+06	2.24334e+06	1.85759e+06
High	P52789	HK2	Hexokinase-2 OS=Homo sapiens OX=9606 GN=HK2 PE=1 SV=2			0	1.82008	7.96343e-05	8.62259e+07	8.57562e+07	8.18322e+07	4.96115e+07	4.59751e+07	4.38656e+07
High	Q8IXQ6	PARP9	Poly [ADP-ribose] polymerase 9 OS=Homo sapiens OX=9606 GN=PARP9 PE=1 SV=2			0	1.80414	0.0496758	1.69333e+07	2.34529e+07	2.44614e+07	1.12904e+07	1.29492e+07	1.17042e+07
High	O15121	DEGS1	Sphingolipid delta(4)-desaturase DES1 OS=Homo sapiens OX=9606 GN=DEGS1 PE=1 SV=1			0	1.75658	0.00532617	1.43873e+06	1.73736e+06	1.51686e+06	807652	1.05634e+06	807652
High	Q96B23	C18orf25	Uncharacterized protein C18orf25 OS=Homo sapiens OX=9606 GN=C18orf25 PE=1 SV=3			0.001	1.74826	0.0258907	1.40754e+06	1.29907e+06	1.01763e+06	648661	641720	839881
High	P17707	AMD1	S-adenosylmethionine decarboxylase proenzyme OS=Homo sapiens OX=9606 GN=AMD1 PE=1 SV=2			0.004	1.73455	0.000709546	332115	320858	356376	215733	183087	183087
High	P28062	PSMB8	Proteasome subunit beta type-8 OS=Homo sapiens OX=9606 GN=PSMB8 PE=1 SV=3			0	1.71927	0.0265266	5.47548e+07	4.41834e+07	4.37316e+07	3.6304e+07	2.19002e+07	2.47784e+07
High	Q9H6T3	RPAP3	RNA polymerase II-associated protein 3 OS=Homo sapiens OX=9606 GN=RPAP3 PE=1 SV=2			0	1.71228	0.00224024	2.36949e+07	2.5478e+07	2.75483e+07	1.35821e+07	1.62851e+07	1.49393e+07
High	Q8NEZ4	KMT2C; MLL3	Histone-lysine N-methyltransferase 2C OS=Homo sapiens OX=9606 GN=KMT2C PE=1 SV=3			0	1.70381	0.0179376	1.58051e+06	1.53855e+06	1.31361e+06	867208	867208	867208
High	P31947	SFN	14-3-3 protein sigma OS=Homo sapiens OX=9606 GN=SFN PE=1 SV=1			0	1.70345	0.0106539	3.87371e+08	3.7712e+08	3.30568e+08	2.19909e+08	2.07501e+08	2.15436e+08
High	Q9HBU6	ETNK1	Ethanolamine kinase 1 OS=Homo sapiens OX=9606 GN=ETNK1 PE=1 SV=1			0	1.68383	0.0131045	4.33992e+06	4.97972e+06	4.32463e+06	2.84006e+06	2.0766e+06	3.18645e+06
High	Q32M88	ATHL1; PGGHG	Protein-glucosylgalactosylhydroxylysine glucosidase OS=Homo sapiens OX=9606 GN=PGGHG PE=1 SV=2			0	1.68282	0.0374195	274971	347458	274971	177757	177757	177757
High	Q9Y2L1	DIS3	Exosome complex exonuclease RRP44 OS=Homo sapiens OX=9606 GN=DIS3 PE=1 SV=2			0	1.68248	0.0162104	4.99314e+07	5.95649e+07	5.67123e+07	4.07429e+07	2.5984e+07	3.20608e+07
High	Q9NWM8	FKBP14	Peptidyl-prolyl cis-trans isomerase FKBP14 OS=Homo sapiens OX=9606 GN=FKBP14 PE=1 SV=1			0	1.68195	0.041937	3.36132e+06	3.65317e+06	3.60315e+06	1.92131e+06	2.75053e+06	1.64088e+06
High	Q6ZRQ5	MMS22L	Protein MMS22-like OS=Homo sapiens OX=9606 GN=MMS22L PE=1 SV=3			0	1.67923	0.0111583	4.89933e+06	4.03554e+06	4.06968e+06	3.11849e+06	2.22716e+06	2.39871e+06
High	Q6Y7W6	GIGYF2	GRB10-interacting GYF protein 2 OS=Homo sapiens OX=9606 GN=GIGYF2 PE=1 SV=1			0	1.66961	0.0127697	1.6647e+07	2.08596e+07	1.94119e+07	1.1123e+07	9.28997e+06	1.36779e+07
High	P17275	JUNB	Transcription factor jun-B OS=Homo sapiens OX=9606 GN=JUNB PE=1 SV=1			0	1.66215	0.00115224	19258652	2.04475e+07	1.95763e+07	1.09701e+07	1.30534e+07	1.16426e+07
High	Q5JVS0	HABP4	Intracellular hyaluronan-binding protein 4 OS=Homo sapiens OX=9606 GN=HABP4 PE=1 SV=1			0	1.65948	0.033005	2.20527e+06	2.2979e+06	1.73281e+06	1.16441e+06	1.24431e+06	1.34907e+06
High	P48507	GCLM	Glutamate--cysteine ligase regulatory subunit OS=Homo sapiens OX=9606 GN=GCLM PE=1 SV=1			0	1.65269	0.00605508	9.25017e+06	9.22622e+06	7.84017e+06	6.2153e+06	4.76517e+06	4.94299e+06
High	Q14116	IL18	Interleukin-18 OS=Homo sapiens OX=9606 GN=IL18 PE=1 SV=1			0	1.64603	0.0200929	3.30075e+07	2.59187e+07	2.75532e+07	1.91933e+07	1.58022e+07	1.75427e+07
Medium	Q9H9F9	ACTR5	Actin-related protein 5 OS=Homo sapiens OX=9606 GN=ACTR5 PE=1 SV=2			0.021	1.64356	0	833968	833968	833968	507415	507415	507415
High	Q01628	IFITM3	Interferon-induced transmembrane protein 3 OS=Homo sapiens OX=9606 GN=IFITM3 PE=1 SV=2			0	1.64261	0.013717	5.93444e+07	4.98521e+07	4.71546e+07	2.75107e+07	3.65111e+07	3.11628e+07
High	P50613	CDK7	Cyclin-dependent kinase 7 OS=Homo sapiens OX=9606 GN=CDK7 PE=1 SV=1			0	1.63573	0.0217821	12651433	1.1883e+07	1.37491e+07	9.74773e+06	6.36284e+06	7.29402e+06
High	Q9H9V9	JMJD4	JmjC domain-containing protein 4 OS=Homo sapiens OX=9606 GN=JMJD4 PE=1 SV=2			0	1.63487	0.00298757	825019	807707	807707	541430	475655	475655
High	Q86WV6	TMEM173	Stimulator of interferon genes protein OS=Homo sapiens OX=9606 GN=TMEM173 PE=1 SV=1			0	1.62809	0.028589	4.4122e+06	4.24058e+06	3.75346e+06	2.1794e+06	2.1794e+06	3.26132e+06
High	Q15813	TBCE	Tubulin-specific chaperone E OS=Homo sapiens OX=9606 GN=TBCE PE=1 SV=1			0	1.62228	0.049058	7.91745e+06	8.5274e+06	7.99552e+06	6.55928e+06	4.10015e+06	4.40602e+06
High	Q86WH2	RASSF3	Ras association domain-containing protein 3 OS=Homo sapiens OX=9606 GN=RASSF3 PE=1 SV=1			0	1.62046	0.0098465	662261	630268	536794	312699	395954	420239
High	Q08999	RBL2	Retinoblastoma-like protein 2 OS=Homo sapiens OX=9606 GN=RBL2 PE=1 SV=3			0	1.6151	0	575913	575913	575913	356580	356580	356580
High	Q9Y2V2	CARHSP1	Calcium-regulated heat-stable protein 1 OS=Homo sapiens OX=9606 GN=CARHSP1 PE=1 SV=2			0	1.60582	0.0183232	3.4101e+07	4.10602e+07	3.22632e+07	2.41031e+07	1.87507e+07	2.4043e+07
High	Q86UK7	ZNF598	E3 ubiquitin-protein ligase ZNF598 OS=Homo sapiens OX=9606 GN=ZNF598 PE=1 SV=1			0	1.60418	0.0205947	2.68171e+07	3.40169e+07	3.3156e+07	1.84712e+07	1.8471e+07	2.16483e+07
High	Q5JSP0	FGD3	FYVE, RhoGEF and PH domain-containing protein 3 OS=Homo sapiens OX=9606 GN=FGD3 PE=1 SV=1			0	1.58847	0.000841915	474369	518680	474369	285833	331624	306336
Low	O14613	CDC42EP2	Cdc42 effector protein 2 OS=Homo sapiens OX=9606 GN=CDC42EP2 PE=1 SV=1			0.06	1.58823	0.0327729	807664	678281	922329	500982	442603	572744
High	P08183	ABCB1	Multidrug resistance protein 1 OS=Homo sapiens OX=9606 GN=ABCB1 PE=1 SV=3			0	1.58031	0.0130879	1.08697e+08	1.0577e+08	1.11351e+08	6.01041e+07	7.89916e+07	6.70777e+07
High	Q5TEU4	NDUFAF5	Arginine-hydroxylase NDUFAF5, mitochondrial OS=Homo sapiens OX=9606 GN=NDUFAF5 PE=1 SV=1			0	1.57762	0.0229041	1.03794e+06	1.13553e+06	1.03794e+06	601905	831790	601905
High	P61077	UBE2D3	Ubiquitin-conjugating enzyme E2 D3 OS=Homo sapiens OX=9606 GN=UBE2D3 PE=1 SV=1			0	1.57673	0.0482676	3.10408e+07	3.27131e+07	2.76993e+07	2.52628e+07	1.51973e+07	1.75418e+07
High	O75190	DNAJB6	DnaJ homolog subfamily B member 6 OS=Homo sapiens OX=9606 GN=DNAJB6 PE=1 SV=2			0	1.5677	0.0216547	1.58257e+07	1.96811e+07	1.84634e+07	1.03724e+07	1.414e+07	9.91405e+06
High	Q70E73	RAPH1	Ras-associated and pleckstrin homology domains-containing protein 1 OS=Homo sapiens OX=9606 GN=RAPH1 PE=1 SV=3			0	1.56693	0.00994997	8.01963e+06	8.19287e+06	7.21367e+06	4.89871e+06	5.05279e+06	4.99887e+06
High	Q8NFD5	ARID1B	AT-rich interactive domain-containing protein 1B OS=Homo sapiens OX=9606 GN=ARID1B PE=1 SV=2			0	1.56483	0.0306032	798416	707311	624722	433470	474695	453292
High	Q96B21	TMEM45B	Transmembrane protein 45B OS=Homo sapiens OX=9606 GN=TMEM45B PE=1 SV=1			0	1.55812	0.0259107	1.76467e+06	2.33106e+06	2.12769e+06	1.10212e+06	1.50844e+06	1.38362e+06
High	Q15714	TSC22D1	TSC22 domain family protein 1 OS=Homo sapiens OX=9606 GN=TSC22D1 PE=1 SV=3			0	1.55451	0.0281405	7138193	5.87747e+06	5.66408e+06	3.87201e+06	3.79203e+06	4.35243e+06
High	Q7L099	RUFY3	Protein RUFY3 OS=Homo sapiens OX=9606 GN=RUFY3 PE=1 SV=1			0	1.55239	0.0253464	1.05823e+06	1.05823e+06	1.18116e+06	561261	847737	715221
High	Q9H2C0	GAN	Gigaxonin OS=Homo sapiens OX=9606 GN=GAN PE=1 SV=1			0	1.55211	0.018761	3.84782e+06	3.82717e+06	3.57543e+06	2.06382e+06	2.8544e+06	2.33026e+06
High	O60518	RANBP6	Ran-binding protein 6 OS=Homo sapiens OX=9606 GN=RANBP6 PE=1 SV=2			0	1.54506	0.0478695	4.84495e+06	4.37609e+06	3.53479e+06	3.38394e+06	2.1073e+06	2.76463e+06
High	Q9ULP9	TBC1D24	TBC1 domain family member 24 OS=Homo sapiens OX=9606 GN=TBC1D24 PE=1 SV=2			0.001	1.53787	0.0247529	625704	715560	805349	510761	427077	457999
High	P04179	Mn-SOD	Superoxide dismutase [Mn], mitochondrial OS=Homo sapiens OX=9606 GN=SOD2 PE=1 SV=3			0	1.5367	0.00688957	1.15888e+08	1.12082e+08	1.20419e+08	6.95031e+07	8.58416e+07	7.13672e+07
High	O14523	C2CD2L	Phospholipid transfer protein C2CD2L OS=Homo sapiens OX=9606 GN=C2CD2L PE=1 SV=3			0	1.51735	0.0372212	3.72109e+06	3.20658e+06	2.75607e+06	2.23125e+06	2.37428e+06	1.77648e+06
High	Q13496	MTM1	Myotubularin OS=Homo sapiens OX=9606 GN=MTM1 PE=1 SV=2			0	1.5134	0.0426754	2.08069e+06	2.29976e+06	1.77852e+06	1.52498e+06	1.54668e+06	997956
High	P60520	GABARAPL2	Gamma-aminobutyric acid receptor-associated protein-like 2 OS=Homo sapiens OX=9606 GN=GABARAPL2 PE=1 SV=1			0.001	1.51146	0.00487758	1344091	1.23108e+06	1.16147e+06	928010	785366	758839
High	P29218	IMPA1	Inositol monophosphatase 1 OS=Homo sapiens OX=9606 GN=IMPA1 PE=1 SV=1			0	1.50839	0.00370567	1.34254e+07	1.16511e+07	1.24196e+07	8.99402e+06	8.10878e+06	7.75547e+06
High	Q86UL3	AGPAT6; GPAT4	Glycerol-3-phosphate acyltransferase 4 OS=Homo sapiens OX=9606 GN=GPAT4 PE=1 SV=1			0	0.66456	0.044878	4.07372e+06	3.56635e+06	4.43176e+06	5.01553e+06	6.79249e+06	6.35707e+06
High	Q14011	CIRBP	Cold-inducible RNA-binding protein OS=Homo sapiens OX=9606 GN=CIRBP PE=1 SV=1			0	0.66081	0.0014427	6.65639e+06	7.2024e+06	7.29693e+06	1.02122e+07	1.12816e+07	1.05212e+07
High	Q13501	SQSTM1	Sequestosome-1 OS=Homo sapiens OX=9606 GN=SQSTM1 PE=1 SV=1			0	0.6596	0.00913484	1.13189e+07	1.2447e+07	9.44432e+06	1.58964e+07	1.84417e+07	1.60108e+07
High	P52756	RBM5	RNA-binding protein 5 OS=Homo sapiens OX=9606 GN=RBM5 PE=1 SV=2			0	0.65874	0.0221026	7.5023e+06	8.31413e+06	9.5419e+06	1.12255e+07	1.44218e+07	1.28478e+07
High	Q9UH17	APOBEC3B	DNA dC->dU-editing enzyme APOBEC-3B OS=Homo sapiens OX=9606 GN=APOBEC3B PE=1 SV=1			0	0.65869	0.0136494	6.83365e+07	6.73204e+07	7.23612e+07	9.52289e+07	1.11905e+08	1.08672e+08
High	O94875	SORBS2	Sorbin and SH3 domain-containing protein 2 OS=Homo sapiens OX=9606 GN=SORBS2 PE=1 SV=3			0	0.65661	0.0342612	5.19098e+06	5.01012e+06	5.30952e+06	7.81696e+06	6.97541e+06	8.83004e+06
High	Q9NZQ8	TRPM5	Transient receptor potential cation channel subfamily M member 5 OS=Homo sapiens OX=9606 GN=TRPM5 PE=2 SV=1			0.001	0.65607	0.0271848	4.24063e+06	3.64335e+06	3.53985e+06	6.51854e+06	5.87806e+06	5.01598e+06
High	Q9P1U1	ACTR3B	Actin-related protein 3B OS=Homo sapiens OX=9606 GN=ACTR3B PE=2 SV=1			0	0.6539	0.0168547	130096	130096	174446	209966	209966	244757
High	Q8N9R8	SCAI	Protein SCAI OS=Homo sapiens OX=9606 GN=SCAI PE=1 SV=2			0	0.65364	0.0477319	3.55245e+06	3.0259e+06	2.76734e+06	4.20578e+06	5.65911e+06	4.43299e+06
High	Q6DD88	ATL3	Atlastin-3 OS=Homo sapiens OX=9606 GN=ATL3 PE=1 SV=1			0	0.65341	0.0457283	2.37267e+07	1.90815e+07	2.18417e+07	2.88013e+07	3.88232e+07	3.13178e+07
High	Q5SWX8	C1orf27; ODR4	Protein odr-4 homolog OS=Homo sapiens OX=9606 GN=ODR4 PE=1 SV=1			0	0.65293	0.0138812	5.59245e+06	5.00369e+06	6.18395e+06	7.84205e+06	8.24678e+06	9.61097e+06
High	P12755	SKI	Ski oncogene OS=Homo sapiens OX=9606 GN=SKI PE=1 SV=1			0	0.65289	0.0312561	364758	392977	364758	533728	651825	533728
High	Q9BZF1	OSBPL8	Oxysterol-binding protein-related protein 8 OS=Homo sapiens OX=9606 GN=OSBPL8 PE=1 SV=3			0	0.65195	0.0135885	1.29196e+07	1.63028e+07	1.76839e+07	2.12747e+07	2.58665e+07	2.48065e+07
High	Q8IVF2	AHNAK2	Protein AHNAK2 OS=Homo sapiens OX=9606 GN=AHNAK2 PE=1 SV=2			0	0.65074	0.023144	1.85819e+06	2.68103e+06	2.25746e+06	3.47044e+06	3.31577e+06	3.65829e+06
High	A1A5D9	CCDC64B; BICDL2	BICD family-like cargo adapter 2 OS=Homo sapiens OX=9606 GN=BICDL2 PE=1 SV=2			0.005	0.65049	0.0355655	246133	246133	246133	393045	413581	328512
High	Q10472	GALNT1	Polypeptide N-acetylgalactosaminyltransferase 1 OS=Homo sapiens OX=9606 GN=GALNT1 PE=1 SV=1			0	0.65	0.0181378	1.02958e+07	7.74915e+06	1.08444e+07	1.36222e+07	1.66829e+07	1.414e+07
High	P49116	NR2C2	Nuclear receptor subfamily 2 group C member 2 OS=Homo sapiens OX=9606 GN=NR2C2 PE=1 SV=1			0	0.64945	0.0448101	2.46102e+06	2.14651e+06	2.82e+06	3.48661e+06	3.42143e+06	4.52868e+06
High	Q6PI47	KCTD18	BTB/POZ domain-containing protein KCTD18 OS=Homo sapiens OX=9606 GN=KCTD18 PE=2 SV=2			0	0.64921	0.0148776	1.37207e+06	1.66682e+06	1.47369e+06	2.06467e+06	2.3111e+06	2.57504e+06
Medium	Q9H7X7	RABL5; IFT22	Intraflagellar transport protein 22 homolog OS=Homo sapiens OX=9606 GN=IFT22 PE=1 SV=1			0.022	0.64872	0.0168541	878613	801697	801697	1.20235e+06	1.20235e+06	1.4213e+06
High	Q9H6U8	ALG9	Alpha-1,2-mannosyltransferase ALG9 OS=Homo sapiens OX=9606 GN=ALG9 PE=1 SV=2			0	0.64861	0.0168626	5.02399e+06	5.97428e+06	5.43911e+06	7.36345e+06	9.00131e+06	8.97776e+06
High	P98179	RBM3	RNA-binding protein 3 OS=Homo sapiens OX=9606 GN=RBM3 PE=1 SV=1			0	0.64849	0.0309627	2.27647e+07	1.97855e+07	2.52515e+07	3.08817e+07	4.03981e+07	3.32728e+07
High	Q02252	ALDH6A1	Methylmalonate-semialdehyde dehydrogenase [acylating], mitochondrial OS=Homo sapiens OX=9606 GN=ALDH6A1 PE=1 SV=2			0	0.6473	0.0367092	2.19878e+07	2.13967e+07	2.27763e+07	3.46094e+07	3.8048e+07	2.95533e+07
High	Q9HAU0	PLEKHA5	Pleckstrin homology domain-containing family A member 5 OS=Homo sapiens OX=9606 GN=PLEKHA5 PE=1 SV=1			0	0.64625	0.00976623	4.03502e+06	4.45591e+06	5.04914e+06	7.65776e+06	6.26248e+06	7.03151e+06
High	Q8IUH4	ZDHHC13	Palmitoyltransferase ZDHHC13 OS=Homo sapiens OX=9606 GN=ZDHHC13 PE=1 SV=3			0	0.64512	0.0293456	3.62942e+06	3.97757e+06	5.32422e+06	6.50006e+06	7.13115e+06	6.41334e+06
High	Q96JA4	MS4A14	Membrane-spanning 4-domains subfamily A member 14 OS=Homo sapiens OX=9606 GN=MS4A14 PE=2 SV=2			0.007	0.64243	0.0208986	926247	1.09279e+06	1.29747e+06	1.47398e+06	1.81444e+06	1.87405e+06
High	O00623	PEX12	Peroxisome assembly protein 12 OS=Homo sapiens OX=9606 GN=PEX12 PE=1 SV=1			0	0.64239	0.0141988	1.29089e+06	1.57067e+06	1.16279e+06	1.93889e+06	2.35165e+06	1.97407e+06
High	Q8IZQ5	C11orf31; SELENOH	Selenoprotein H OS=Homo sapiens OX=9606 GN=SELENOH PE=1 SV=2			0	0.64026	0.00112442	1.94446e+06	2.03827e+06	1.99967e+06	3.24358e+06	3.07976e+06	3.02032e+06
Medium	P43005	SLC1A1	Excitatory amino acid transporter 3 OS=Homo sapiens OX=9606 GN=SLC1A1 PE=1 SV=2			0.016	0.64001	0.00640056	206956	206956	206956	304771	330811	334513
High	Q9BYC5	FUT8	Alpha-(1,6)-fucosyltransferase OS=Homo sapiens OX=9606 GN=FUT8 PE=1 SV=2			0	0.6395	0.0164043	5.24611e+06	5.19249e+06	6.20865e+06	7.55595e+06	9.5101e+06	8.96572e+06
High	Q96II8	LRCH3	Leucine-rich repeat and calponin homology domain-containing protein 3 OS=Homo sapiens OX=9606 GN=LRCH3 PE=1 SV=2			0	0.63867	0.0253501	1.37348e+06	1.18259e+06	1.60393e+06	1.82402e+06	2.36014e+06	2.32941e+06
High	Q86SK9	SCD5	Stearoyl-CoA desaturase 5 OS=Homo sapiens OX=9606 GN=SCD5 PE=1 SV=2			0	0.63827	0.0228871	4.46879e+06	3.68136e+06	4.45592e+06	6.55728e+06	7.44877e+06	5.74434e+06
High	Q9UMX3	BOK	Bcl-2-related ovarian killer protein OS=Homo sapiens OX=9606 GN=BOK PE=1 SV=1			0	0.63623	0.00438627	1.0542e+06	882415	882415	1.42678e+06	1.61381e+06	1.39026e+06
High	Q7Z5G4	GOLGA7	Golgin subfamily A member 7 OS=Homo sapiens OX=9606 GN=GOLGA7 PE=1 SV=2			0	0.63337	0.0219196	2754003	3.95028e+06	3.37442e+06	5.22013e+06	5.52174e+06	5.17095e+06
High	Q9NQ11	ATP13A2	Cation-transporting ATPase 13A2 OS=Homo sapiens OX=9606 GN=ATP13A2 PE=1 SV=2			0	0.63241	0.0160811	518999	518999	699603	972215	868921	906464
High	Q9H9B1	EHMT1	Histone-lysine N-methyltransferase EHMT1 OS=Homo sapiens OX=9606 GN=EHMT1 PE=1 SV=4			0	0.63187	0.000683442	5.78206e+06	6.29472e+06	6.61419e+06	9.94586e+06	1.00523e+07	9.58209e+06
High	Q92993	KAT5	Histone acetyltransferase KAT5 OS=Homo sapiens OX=9606 GN=KAT5 PE=1 SV=2			0	0.63062	0	346305	346305	346305	549147	549147	549147
High	O15195	VILL	Villin-like protein OS=Homo sapiens OX=9606 GN=VILL PE=2 SV=3			0	0.627	0.0351671	8.89467e+06	5.62901e+06	8.15912e+06	1.26093e+07	1.20506e+07	1.15168e+07
High	Q8NCS4	ZMYM6NB; TMEM35B	Transmembrane protein 35B OS=Homo sapiens OX=9606 GN=TMEM35B PE=1 SV=1			0	0.62472	0.00570384	1.50993e+06	2.00441e+06	1.85371e+06	2.80708e+06	3.05116e+06	2.73443e+06
High	Q5T2T1	MPP7	MAGUK p55 subfamily member 7 OS=Homo sapiens OX=9606 GN=MPP7 PE=1 SV=1			0	0.62136	0.0128137	1.36826e+07	1.04139e+07	1.15407e+07	1.66466e+07	2.09694e+07	1.97375e+07
High	O00483	NDUFA4	Cytochrome c oxidase subunit NDUFA4 OS=Homo sapiens OX=9606 GN=NDUFA4 PE=1 SV=1			0	0.62085	0.0281474	2.16785e+07	1.50143e+07	2.01489e+07	3.08063e+07	3.05797e+07	3.01683e+07
High	O00180	KCNK1	Potassium channel subfamily K member 1 OS=Homo sapiens OX=9606 GN=KCNK1 PE=1 SV=1			0	0.61996	0	486362	486362	486362	784506	784506	784506
High	P55011	SLC12A2	Solute carrier family 12 member 2 OS=Homo sapiens OX=9606 GN=SLC12A2 PE=1 SV=1			0	0.61803	0.0193082	3.50863e+08	3.2205e+08	3.4811e+08	4.83173e+08	5.91083e+08	5.77799e+08
Medium	Q86XN7	PROSER1	Proline and serine-rich protein 1 OS=Homo sapiens OX=9606 GN=PROSER1 PE=1 SV=2			0.024	0.61764	0.0268171	1.8489e+06	1.55898e+06	1.45667e+06	2.31311e+06	3.05111e+06	2.51184e+06
High	P32519	ELF1	ETS-related transcription factor Elf-1 OS=Homo sapiens OX=9606 GN=ELF1 PE=1 SV=2			0	0.61717	0.0126617	1806433	1.41955e+06	1.41955e+06	2.21843e+06	2.80684e+06	2.50187e+06
High	Q14571	ITPR2	Inositol 1,4,5-trisphosphate receptor type 2 OS=Homo sapiens OX=9606 GN=ITPR2 PE=1 SV=2			0	0.61674	0.00652293	2.71882e+07	2.3182e+07	2.80224e+07	3.77933e+07	4.50743e+07	4.42405e+07
High	P11137	MAP2	Microtubule-associated protein 2 OS=Homo sapiens OX=9606 GN=MAP2 PE=1 SV=4			0	0.61536	0.0262261	1.62501e+06	1.62029e+06	1.27318e+06	2.79622e+06	2.07962e+06	2.46701e+06
High	Q6NZI2	PTRF; CAVIN1	Caveolae-associated protein 1 OS=Homo sapiens OX=9606 GN=CAVIN1 PE=1 SV=1			0	0.61497	0.00285369	4.50924e+06	3.57028e+06	4.40293e+06	6.49479e+06	7.21014e+06	6.59285e+06
High	Q9HCN3	TMEM8A	Post-GPI attachment to proteins factor 6 OS=Homo sapiens OX=9606 GN=TMEM8A PE=1 SV=3			0.001	0.61468	0.0313929	387155	621699	434398	729780	748312	869888
High	P06756	ITGAV	Integrin alpha-V OS=Homo sapiens OX=9606 GN=ITGAV PE=1 SV=2			0	0.60798	0.00225369	6.31466e+07	5.28716e+07	5.83286e+07	8.92333e+07	1.0293e+08	9.46016e+07
High	Q86WW8	COA5	Cytochrome c oxidase assembly factor 5 OS=Homo sapiens OX=9606 GN=COA5 PE=1 SV=1			0	0.6077	8.547e-06	253941	253941	260938	418099	428591	418436
High	O95479	H6PD	GDH/6PGL endoplasmic bifunctional protein OS=Homo sapiens OX=9606 GN=H6PD PE=1 SV=2			0	0.60628	0.0277644	4.75182e+06	3.28077e+06	4.54528e+06	6.61229e+06	8.10858e+06	6.02514e+06
High	P16403	HIST1H1C	Histone H1.2 OS=Homo sapiens OX=9606 GN=HIST1H1C PE=1 SV=2			0	0.60546	0.00436686	1.96654e+07	1.46975e+07	1.6954e+07	2.71227e+07	3.05978e+07	2.70361e+07
Medium	Q9UKT6	FBXL21	F-box/LRR-repeat protein 21 OS=Homo sapiens OX=9606 GN=FBXL21 PE=1 SV=1			0.023	0.6026	0.00830552	713961	713961	713961	1.14162e+06	1.14162e+06	1.27116e+06
High	Q8WVV4	POF1B	Protein POF1B OS=Homo sapiens OX=9606 GN=POF1B PE=1 SV=3			0	0.60102	0.000426538	2.72972e+07	2.47973e+07	2.61593e+07	4.17808e+07	4.54729e+07	4.2948e+07
Medium	Q5EB52	MEST	Mesoderm-specific transcript homolog protein OS=Homo sapiens OX=9606 GN=MEST PE=2 SV=2			0.034	0.59985	0	152386	152386	152386	254042	254042	254042
High	Q9P0K8	FOXJ2	Forkhead box protein J2 OS=Homo sapiens OX=9606 GN=FOXJ2 PE=1 SV=1			0.001	0.59923	0	324666	324666	324666	541806	541806	541806
High	P51687	SUOX	Sulfite oxidase, mitochondrial OS=Homo sapiens OX=9606 GN=SUOX PE=1 SV=2			0.002	0.59828	0	361291	361291	361291	603883	603883	603883
High	Q86YT6	MIB1	E3 ubiquitin-protein ligase MIB1 OS=Homo sapiens OX=9606 GN=MIB1 PE=1 SV=1			0	0.59702	0.0138537	1.24953e+06	1.49139e+06	967261	1.98104e+06	2.27756e+06	1.95251e+06
High	P10586	PTPRF	Receptor-type tyrosine-protein phosphatase F OS=Homo sapiens OX=9606 GN=PTPRF PE=1 SV=2			0	0.59542	0.00799048	1.4765e+07	1.43333e+07	1.07539e+07	2.20732e+07	2.47149e+07	2.01428e+07
High	Q9NQG6	SMCR7L; MIEF1	Mitochondrial dynamics protein MID51 OS=Homo sapiens OX=9606 GN=MIEF1 PE=1 SV=1			0.001	0.59532	0	186436	186436	186436	313171	313171	313171
High	Q6UX53	METTL7B	Methyltransferase-like protein 7B OS=Homo sapiens OX=9606 GN=METTL7B PE=1 SV=2			0	0.59048	0.0454046	5.29097e+06	3.61302e+06	4.11813e+06	6.67215e+06	8.98239e+06	6.39885e+06
High	Q9NZ71	RTEL1	Regulator of telomere elongation helicase 1 OS=Homo sapiens OX=9606 GN=RTEL1 PE=1 SV=2			0.003	0.58583	0	582867	582867	582867	994939	994939	994939
High	Q8TD43	TRPM4	Transient receptor potential cation channel subfamily M member 4 OS=Homo sapiens OX=9606 GN=TRPM4 PE=1 SV=1			0	0.58528	0.00418808	3.11714e+06	3.37582e+06	4.00782e+06	5.78475e+06	6.59688e+06	5.55983e+06
High	Q9Y6H3	XRCC6BP1; ATP23	Mitochondrial inner membrane protease ATP23 homolog OS=Homo sapiens OX=9606 GN=ATP23 PE=1 SV=3			0	0.58495	0.0244778	584609	537114	573287	909229	1.10335e+06	885098
High	Q9Y2Z9	COQ6	Ubiquinone biosynthesis monooxygenase COQ6, mitochondrial OS=Homo sapiens OX=9606 GN=COQ6 PE=1 SV=2			0	0.58184	0.0111543	2.60051e+06	2.05104e+06	2.44379e+06	3.52283e+06	4.45184e+06	4.21993e+06
High	Q15771	RAB30	Ras-related protein Rab-30 OS=Homo sapiens OX=9606 GN=RAB30 PE=1 SV=2			0	0.58135	0.00695554	562676	562676	562676	1.03582e+06	933909	933909
High	Q9NUP7	TRMT13	tRNA:m(4)X modification enzyme TRM13 homolog OS=Homo sapiens OX=9606 GN=TRMT13 PE=1 SV=2			0	0.58006	0	290030	290030	290030	500003	500003	500003
High	Q969J3	LOH12CR1; BORCS5	BLOC-1-related complex subunit 5 OS=Homo sapiens OX=9606 GN=BORCS5 PE=1 SV=1			0	0.57988	0.0277708	2.7905e+06	2.39123e+06	1.60872e+06	3.82236e+06	4.18988e+06	3.69775e+06
High	P50440	GATM	Glycine amidinotransferase, mitochondrial OS=Homo sapiens OX=9606 GN=GATM PE=1 SV=1			0.006	0.57974	0.00240631	221674	246241	221674	396496	396496	396496
High	Q8WU76	SCFD2	Sec1 family domain-containing protein 2 OS=Homo sapiens OX=9606 GN=SCFD2 PE=1 SV=2			0	0.57031	0.027445	660681	1.1147e+06	950945	1.29408e+06	1.75954e+06	1.72679e+06
High	Q9Y2H5	PLEKHA6	Pleckstrin homology domain-containing family A member 6 OS=Homo sapiens OX=9606 GN=PLEKHA6 PE=1 SV=4			0	0.56804	0.0122505	2974833	2.58512e+06	3.63399e+06	4.60709e+06	5.97384e+06	5.60445e+06
High	Q9NX78	C14orf101; TMEM260	Transmembrane protein 260 OS=Homo sapiens OX=9606 GN=TMEM260 PE=1 SV=3			0	0.5657	0	308744	308744	308744	545774	545774	545774
Low	Q86X27	RALGPS2	Ras-specific guanine nucleotide-releasing factor RalGPS2 OS=Homo sapiens OX=9606 GN=RALGPS2 PE=1 SV=1			0.085	0.56183	0.0056686	261073	261073	261073	449289	449289	495475
High	Q9NUJ3	TCP11L1	T-complex protein 11-like protein 1 OS=Homo sapiens OX=9606 GN=TCP11L1 PE=1 SV=1			0.003	0.56121	0	234196	234196	234196	417309	417309	417309
High	Q8N4T4	ARHGEF39	Rho guanine nucleotide exchange factor 39 OS=Homo sapiens OX=9606 GN=ARHGEF39 PE=1 SV=1			0.001	0.56047	0.000378837	239858	239858	239858	424297	435284	424297
High	Q92574	TSC1	Hamartin OS=Homo sapiens OX=9606 GN=TSC1 PE=1 SV=2			0	0.55846	0.0279648	345577	507473	345577	715441	715441	715441
High	P0CG13	CHTF8	Chromosome transmission fidelity protein 8 homolog OS=Homo sapiens OX=9606 GN=CHTF8 PE=1 SV=1			0	0.55786	0.0255445	442070	780818	744922	1.38424e+06	1.07159e+06	1.07159e+06
High	Q9BQ69	MACROD1	O-acetyl-ADP-ribose deacetylase MACROD1 OS=Homo sapiens OX=9606 GN=MACROD1 PE=1 SV=2			0	0.55499	0.040559	1.30321e+06	826347	1.35253e+06	1.60636e+06	2.30822e+06	2.35953e+06
Low	P51787	KCNQ1	Potassium voltage-gated channel subfamily KQT member 1 OS=Homo sapiens OX=9606 GN=KCNQ1 PE=1 SV=3			0.057	0.55109	0.0381313	129687	98645.6	161012	208482	289540	208482
High	Q96AQ8	CCDC90A; MCUR1	Mitochondrial calcium uniporter regulator 1 OS=Homo sapiens OX=9606 GN=MCUR1 PE=1 SV=1			0	0.54991	0.0211383	1.46775e+06	1.13298e+06	1.14052e+06	1.9508e+06	2.1996e+06	2.65293e+06
High	Q96B45	C10orf32; BORCS7	BLOC-1-related complex subunit 7 OS=Homo sapiens OX=9606 GN=BORCS7 PE=3 SV=1			0	0.54393	0.0183412	1.41863e+06	1.05052e+06	993736	2.50685e+06	1.94365e+06	1.91589e+06
High	Q96FF9	CDCA5	Sororin OS=Homo sapiens OX=9606 GN=CDCA5 PE=1 SV=1			0	0.54181	0.046029	1.02962e+06	687076	1.44625e+06	2.01255e+06	2.00967e+06	1.81549e+06
High	Q9ULS5	TMCC3	Transmembrane and coiled-coil domain protein 3 OS=Homo sapiens OX=9606 GN=TMCC3 PE=2 SV=3			0.003	0.53935	0.023378	733196	733196	733196	1.1836e+06	1.37437e+06	1.52022e+06
High	P11473	VDR	Vitamin D3 receptor OS=Homo sapiens OX=9606 GN=VDR PE=1 SV=1			0	0.53688	0.00407876	211748	163144	163144	324052	329342	348765
High	Q86XX4	FRAS1	Extracellular matrix protein FRAS1 OS=Homo sapiens OX=9606 GN=FRAS1 PE=1 SV=2			0	0.53476	0.0215116	3.23143e+06	3.64904e+06	3.05358e+06	6.2782e+06	7.04167e+06	5.25694e+06
Medium	Q9UPI3	FLVCR2	Feline leukemia virus subgroup C receptor-related protein 2 OS=Homo sapiens OX=9606 GN=FLVCR2 PE=1 SV=1			0.011	0.53298	0.0375604	354145	265583	265583	490489	680085	490489
High	O75911	DHRS3	Short-chain dehydrogenase/reductase 3 OS=Homo sapiens OX=9606 GN=DHRS3 PE=1 SV=2			0	0.53008	0.00313825	343067	343067	430051	643591	687225	774877
High	Q6IAN0	DHRS7B	Dehydrogenase/reductase SDR family member 7B OS=Homo sapiens OX=9606 GN=DHRS7B PE=1 SV=2			0	0.52815	0.0280449	3.06523e+06	2.76097e+06	2.26351e+06	6.11191e+06	4.3825e+06	4.82254e+06
High	Q6IA17	SIGIRR	Single Ig IL-1-related receptor OS=Homo sapiens OX=9606 GN=SIGIRR PE=1 SV=3			0	0.52543	0.0418102	6740412	5.76413e+06	3.60828e+06	8.33187e+06	9.68326e+06	1.26509e+07
Medium	Q06730	ZNF33A	Zinc finger protein 33A OS=Homo sapiens OX=9606 GN=ZNF33A PE=1 SV=3			0.03	0.5249	0.0261477	270609	270609	270609	548075	563332	435217
High	P11047	LAMC1	Laminin subunit gamma-1 OS=Homo sapiens OX=9606 GN=LAMC1 PE=1 SV=3			0	0.523	0.0181785	3.28004e+06	2.64467e+06	3.64535e+06	5.58587e+06	7.20339e+06	5.50897e+06
High	Q92521	PIGB	GPI mannosyltransferase 3 OS=Homo sapiens OX=9606 GN=PIGB PE=1 SV=1			0	0.52146	0.0467095	2.60409e+06	2.20791e+06	3.07185e+06	3.91844e+06	6.09012e+06	5.11025e+06
High	Q96NB2	SFXN2	Sideroflexin-2 OS=Homo sapiens OX=9606 GN=SFXN2 PE=1 SV=2			0	0.52044	0.0471685	2.68801e+06	3.92727e+06	2.67041e+06	6.2971e+06	7.08905e+06	4.45597e+06
High	P80404	ABAT	4-aminobutyrate aminotransferase, mitochondrial OS=Homo sapiens OX=9606 GN=ABAT PE=1 SV=3			0	0.51845	0.0373739	1.26222e+07	1.24155e+07	1.24478e+07	1.98472e+07	2.77974e+07	2.46586e+07
High	O95926	SYF2	Pre-mRNA-splicing factor SYF2 OS=Homo sapiens OX=9606 GN=SYF2 PE=1 SV=1			0	0.51645	0.0323593	2.88971e+06	1.72389e+06	1.57872e+06	4.20025e+06	3.72463e+06	4.06534e+06
High	O75907	DGAT1	Diacylglycerol O-acyltransferase 1 OS=Homo sapiens OX=9606 GN=DGAT1 PE=1 SV=2	(DGAT1) synthesizes triacylglycerides and is required for dietary fat absorption and fat storage in humans.		0	0.51559	0.000858195	5.50174e+06	5.10363e+06	5.56683e+06	1.00146e+07	1.03066e+07	1.10454e+07
Medium	P08603	CFH	Complement factor H OS=Homo sapiens OX=9606 GN=CFH PE=1 SV=4			0.039	0.51012	0	256140	256140	256140	502117	502117	502117
High	Q9H8H3	METTL7A	Methyltransferase-like protein 7A OS=Homo sapiens OX=9606 GN=METTL7A PE=1 SV=1			0	0.50884	0.0343583	2.34597e+06	1.61756e+06	2.80137e+06	3.43667e+06	4.5854e+06	5.27261e+06
High	Q9BWT3	PAPOLG	Poly(A) polymerase gamma OS=Homo sapiens OX=9606 GN=PAPOLG PE=1 SV=2			0	0.50797	0.00012896	326952	326952	337862	650805	650805	650805
High	Q8NHS3	MFSD8	Major facilitator superfamily domain-containing protein 8 OS=Homo sapiens OX=9606 GN=MFSD8 PE=1 SV=1			0	0.50687	0	237582	237582	237582	468720	468720	468720
High	P18564	ITGB6	Integrin beta-6 OS=Homo sapiens OX=9606 GN=ITGB6 PE=1 SV=2			0	0.50541	0.0386786	1.56323e+06	1.87774e+06	805141	2.60893e+06	2.83582e+06	2.9565e+06
High	Q6P1Q0	LETMD1	LETM1 domain-containing protein 1 OS=Homo sapiens OX=9606 GN=LETMD1 PE=1 SV=1			0	0.49947	0.0029773	842699	749603	1.09716e+06	1.85266e+06	1.90661e+06	1.62537e+06
High	Q9H6K4	OPA3	Optic atrophy 3 protein OS=Homo sapiens OX=9606 GN=OPA3 PE=1 SV=1			0	0.49528	0.0459863	4.33692e+06	1.56671e+06	3.06135e+06	6.89175e+06	6.5355e+06	4.67356e+06
High	P01137	TGFB1	Transforming growth factor beta-1 OS=Homo sapiens OX=9606 GN=TGFB1 PE=1 SV=2			0	0.49443	0.0411128	529912	327940	484959	675564	972975	1.06733e+06
High	Q9UJA3	MCM8	DNA helicase MCM8 OS=Homo sapiens OX=9606 GN=MCM8 PE=1 SV=2			0	0.49358	0	209941	209941	209941	425340	425340	425340
High	P60033	CD81	CD81 antigen OS=Homo sapiens OX=9606 GN=CD81 PE=1 SV=1			0	0.49183	0.042269	2.79473e+07	1.3713e+07	1.39692e+07	3.43752e+07	4.01612e+07	3.85702e+07
High	Q3MIR4	TMEM30B	Cell cycle control protein 50B OS=Homo sapiens OX=9606 GN=TMEM30B PE=1 SV=1			0	0.48822	0.0200371	919182	1.69101e+06	945339	2.06612e+06	2.74765e+06	2.46887e+06
High	Q8N3E9	PLCD3	1-phosphatidylinositol 4,5-bisphosphate phosphodiesterase delta-3 OS=Homo sapiens OX=9606 GN=PLCD3 PE=1 SV=3			0	0.48506	0.0292136	5.71745e+06	2.93206e+06	2.84934e+06	7.34013e+06	7.06932e+06	9.29658e+06
High	O43731	KDELR3	ER lumen protein-retaining receptor 3 OS=Homo sapiens OX=9606 GN=KDELR3 PE=2 SV=1			0	0.47974	0.0191554	1.37373e+06	2.35909e+06	3.08641e+06	4.27525e+06	5.37612e+06	4.56298e+06
High	Q9BS16	CENPK	Centromere protein K OS=Homo sapiens OX=9606 GN=CENPK PE=1 SV=1			0	0.47944	0.00190942	403827	403827	403827	880664	823104	823104
High	Q9UH92	MLX	Max-like protein X OS=Homo sapiens OX=9606 GN=MLX PE=1 SV=2			0.001	0.47381	0	227177	227177	227177	479465	479465	479465
High	Q92673	SORL1	Sortilin-related receptor OS=Homo sapiens OX=9606 GN=SORL1 PE=1 SV=2			0	0.47317	0.00798486	1.24107e+07	1.53928e+07	1.44977e+07	2.60492e+07	3.30765e+07	3.02737e+07
High	Q99523	SORT1	Sortilin OS=Homo sapiens OX=9606 GN=SORT1 PE=1 SV=3			0	0.47079	0.0129481	3.62518e+06	4.30678e+06	4.39964e+06	7.90651e+06	8.20942e+06	1.00773e+07
High	A6NDB9	PALM3	Paralemmin-3 OS=Homo sapiens OX=9606 GN=PALM3 PE=1 SV=2			0.003	0.47027	0.0154053	345573	345573	345573	640077	803039	761392
High	Q6JQN1	ACAD10	Acyl-CoA dehydrogenase family member 10 OS=Homo sapiens OX=9606 GN=ACAD10 PE=1 SV=1			0	0.46302	0.0247493	777269	1.05427e+06	640965	1.51035e+06	1.64214e+06	2.18742e+06
High	Q9NX95	SYBU	Syntabulin OS=Homo sapiens OX=9606 GN=SYBU PE=1 SV=2			0	0.45851	0.0111106	277516	524106	421805	828491	1.04731e+06	792482
High	Q9NPI1	BRD7	Bromodomain-containing protein 7 OS=Homo sapiens OX=9606 GN=BRD7 PE=1 SV=1			0	0.45584	0.02201	1.76974e+06	916924	1.0565e+06	3.14061e+06	2.13554e+06	2.93537e+06
High	O94898	LRIG2	Leucine-rich repeats and immunoglobulin-like domains protein 2 OS=Homo sapiens OX=9606 GN=LRIG2 PE=2 SV=3			0.001	0.45554	0	204167	204167	204167	448190	448190	448190
High	Q6NUT3	MFSD12	Major facilitator superfamily domain-containing protein 12 OS=Homo sapiens OX=9606 GN=MFSD12 PE=1 SV=2			0.002	0.44755	0	254900	254900	254900	569541	569541	569541
High	Q9HD67	MYO10	Unconventional myosin-X OS=Homo sapiens OX=9606 GN=MYO10 PE=1 SV=3			0	0.43975	0.0145652	570918	1.20581e+06	1.34917e+06	2.76737e+06	2.04956e+06	2.29139e+06
High	Q96IG2	FBXL20	F-box/LRR-repeat protein 20 OS=Homo sapiens OX=9606 GN=FBXL20 PE=1 SV=2			0	0.43546	0.00206604	855505	1.25472e+06	855505	2.147e+06	2.50463e+06	2.159e+06
Low	O75752	B3GALNT1	UDP-GalNAc:beta-1,3-N-acetylgalactosaminyltransferase 1 OS=Homo sapiens OX=9606 GN=B3GALNT1 PE=1 SV=1			0.06	0.43457	0.00740964	292191	211616	211616	548756	548756	548756
High	Q9NR77	PXMP2	Peroxisomal membrane protein 2 OS=Homo sapiens OX=9606 GN=PXMP2 PE=1 SV=3			0	0.43108	0.0172897	1.10257e+06	1.0951e+06	1.88224e+06	3.12096e+06	3.08393e+06	3.2594e+06
High	O43683	BUB1	Mitotic checkpoint serine/threonine-protein kinase BUB1 OS=Homo sapiens OX=9606 GN=BUB1 PE=1 SV=1			0	0.43037	0.00234063	360076	242106	242106	625601	708241	627941
High	O14817	TSPAN4	Tetraspanin-4 OS=Homo sapiens OX=9606 GN=TSPAN4 PE=1 SV=1			0	0.42596	0.00959454	807173	683675	587105	1.89195e+06	1.45279e+06	1.53352e+06
High	Q8WUJ3	KIAA1199; CEMIP	Cell migration-inducing and hyaluronan-binding protein OS=Homo sapiens OX=9606 GN=CEMIP PE=1 SV=2			0	0.42591	0.00101128	3.74941e+06	2.91484e+06	3.61882e+06	7.29842e+06	8.31638e+06	8.52908e+06
High	O75976	CPD	Carboxypeptidase D OS=Homo sapiens OX=9606 GN=CPD PE=1 SV=2			0	0.42459	0.0339122	1.76502e+06	1.94598e+06	1.98737e+06	3.5413e+06	4.61868e+06	5.26098e+06
High	Q6ZWT7	MBOAT2	Lysophospholipid acyltransferase 2 OS=Homo sapiens OX=9606 GN=MBOAT2 PE=2 SV=2			0	0.41851	0.0406124	453932	977325	1.5552e+06	2.30194e+06	2.27735e+06	2.55668e+06
High	Q63HQ0	AP1AR	AP-1 complex-associated regulatory protein OS=Homo sapiens OX=9606 GN=AP1AR PE=1 SV=1			0	0.41452	0.0285809	340828	1.06908e+06	605903	1.42707e+06	1.62307e+06	1.81291e+06
High	Q8N442	GUF1	Translation factor GUF1, mitochondrial OS=Homo sapiens OX=9606 GN=GUF1 PE=1 SV=1			0	0.41373	0.0380938	1.35938e+06	604661	2.08365e+06	3.02938e+06	3.31812e+06	3.43586e+06
High	Q96GN5	CDCA7L	Cell division cycle-associated 7-like protein OS=Homo sapiens OX=9606 GN=CDCA7L PE=1 SV=2			0	0.38421	0.0134046	1423451	3.25678e+06	3.93327e+06	6.45233e+06	9.02133e+06	6.94498e+06
High	Q16659	MAPK6	Mitogen-activated protein kinase 6 OS=Homo sapiens OX=9606 GN=MAPK6 PE=1 SV=1			0	0.37012	0.00395568	378675	378675	378675	982464	1.10442e+06	982464
High	O60583	CCNT2	Cyclin-T2 OS=Homo sapiens OX=9606 GN=CCNT2 PE=1 SV=2			0	0.36625	0.0173534	409369	417195	409369	1.31402e+06	1.05071e+06	1.00982e+06
High	Q96F24	NRBF2	Nuclear receptor-binding factor 2 OS=Homo sapiens OX=9606 GN=NRBF2 PE=1 SV=1			0.001	0.36073	0.0203651	598743	485233	405796	1.54625e+06	1.06446e+06	1.5192e+06
High	A2AJT9	CXorf23; BCLAF3	BCLAF1 and THRAP3 family member 3 OS=Homo sapiens OX=9606 GN=BCLAF3 PE=1 SV=1			0	0.33857	0.000707466	327655	327655	381610	1.02067e+06	1.02133e+06	1.02067e+06
High	Q03135	CAV1	Caveolin-1 OS=Homo sapiens OX=9606 GN=CAV1 PE=1 SV=4			0	0.31639	0.0107876	1.2155e+06	822589	941520	2.61931e+06	3.65982e+06	3.13834e+06
High	O75071	EFCAB14; KIAA0494	EF-hand calcium-binding domain-containing protein 14 OS=Homo sapiens OX=9606 GN=EFCAB14 PE=1 SV=1			0	0.28476	0.00276164	418106	814747	1.04872e+06	2.5059e+06	2.8316e+06	2.67484e+06
High	P58557	YBEY	Endoribonuclease YbeY OS=Homo sapiens OX=9606 GN=YBEY PE=1 SV=2			0	0.28088	0.00274245	1.36251e+06	874561	462110	3.31576e+06	3.482e+06	2.812e+06
High	Q8NDX5	PHC3	Polyhomeotic-like protein 3 OS=Homo sapiens OX=9606 GN=PHC3 PE=1 SV=1			0	0.28	0.014453	629647	629647	880822	2.15585e+06	3.06449e+06	2.423e+06
High	Q9BRT2	MNF1; UQCC2	Ubiquinol-cytochrome-c reductase complex assembly factor 2 OS=Homo sapiens OX=9606 GN=UQCC2 PE=1 SV=1			0	0.27273	0.00592004	2.28056e+06	2.28056e+06	2.60775e+06	8.00869e+06	8.43416e+06	9.84317e+06
High	Q14156	EFR3A	Protein EFR3 homolog A OS=Homo sapiens OX=9606 GN=EFR3A PE=1 SV=2			0	0.23488	0.0311879	283093	283093	283093	1.53867e+06	1.03034e+06	1.04672e+06
High	P15428	HPGD	15-hydroxyprostaglandin dehydrogenase [NAD(+)] OS=Homo sapiens OX=9606 GN=HPGD PE=1 SV=1			0	0.22002	0.0347759	470957	1.82232e+06	762564	5.59133e+06	2.91569e+06	5.38196e+06
High	P09327	VIL1	Villin-1 OS=Homo sapiens OX=9606 GN=VIL1 PE=1 SV=4			0	0.19054	0.000946775	1.31684e+06	890473	2.07017e+06	6.57396e+06	8.27031e+06	7.6046e+06
